# Supplementary material for: Optineurin modulates the maturation of dendritic cells to regulate autoimmunity through JAK2-STAT3 signaling
Source: Nat Commun. 2021 Oct 27;12:6198. doi: 10.1038/s41467-021-26477-4 (PMC8551263; doi:10.1038/s41467-021-26477-4)
Supplement: Supplementary file 4 — Source Data [file 41467_2021_26477_MOESM4_ESM.xlsx]

## Sheet: Fig. 1
	FIG 1a
	name	Control_1	Control_2	Control_3	LPS_1	LPS_2	LPS_3
	FRS2	11	3.6	15	17.9	17.5	18.1
	NCK1	289	60.5	323.1	470.5	523.2	554.8
	SQSTM1	2.3	10.5	11.5	30.9	16.4	20
	OPTN	43.4	8.4	8.4	363.3	291.8	146.4
	TANK	238.8	80.4	282.3	1840.8	1930	2064
	MYD88	420.2	202.6	288	1239.2	1134	980.9
	STAP2	1.2	6.3	8.8	1.2	9.1	9.8
	CASKIN1	1.2	0.3	10.3	0.6	8.1	1.8
	SCIMP	1.5	3.6	14.6	12.1	2.5	2.9
	SARM1	11.5	1.1	0.9	1.4	11.7	4.4
	PDE4D	6.5	3.3	6.1	4	6.5	6
	CD40	285.5	99.3	111.7	2691.5	1959.7	3045.2
	TNF	30.4	31.9	30.5	2256.6	1158.9	2208
	IL1B	29.9	19.8	42.3	6369.6	2565	6344.5
	CXCL9	13	5.1	7.3	3184	3584.9	2950.8
	CXCL10	10.7	2	6.3	8116.2	7685	7439.7
	FIG 1b
		Ctrl			LPS			P
	Frs2	1	1	1	0.739	0.933	1.306	0.966956
	Nck1	1	1	1	1.265	1.438	1.499	0.00463095
	Sqsm1	1	1	1	5.252	7.709	6.747	0.00146374
	Optn	1	1	1	3.475	6.351	6.672	0.0114509
	Tank	1	1	1	0.706	0.663	0.496	0.00411088
	Myd88	1	1	1	1.913	2.708	5.492	0.0942001
	Stap2	1	1	1	0.534	0.972	0.96	0.284163
	Caskin1	1	1	1	1.045	0.794	1.926	0.498786
	Scimp	1	1	1	0.348	0.484	0.042	0.00560961
	Sarm1	1	1	1	0.538	0.566	0.31	0.00285551
	Pde4d	1	1	1	0.571	0.559	0.336	0.00259381
	Cd40	1	1	1	5.87955	6.59622	6.02296	1.91223e-05
	Tnfa	1	1	1	8.78206	5.74107	6.96203	0.00222283
	Il-1b	1	1	1	26.349	15.6418	29.6161	0.00562161
	Cxcl9	1	1	1	9.78947	6.55098	4.91186	0.0132049
	Cxcl10	1	1	1	45.768	89.2428	65.199	0.00639184
	FIG 1c
	FIG 1d
	Ctrl	OPTN△DC	P
	1	0.0317938	1.0263e-11
	1	0.0351123
	1	0.0317936
	FIG 1e
		Ctrl	OPTN△CD11c	P
	Spleen	5.42	5.87	0.328869
		4.9	4.7
		4.88	6.42
		Ctrl	OPTN△CD11c	P
	Bone marrow	2.58	2.4	0.503517
		2.35	2.61
		2.37	2.5
	FIG 1f
		Ctrl	OPTN△DC	P
	CD80+	33	31.4	0.227517
		31.7	30.5
		30.6	29.9
	CD86+	31.4	30	0.16802
		32.9	31
		30.9	30.8
	FIG 1g
		Ctrl+LPS	OPTN△DC+LPS	P
	CD80+	66.79	48.99	0.00335349
		58.67	46.42
		63.48	45.93
	CD86+	48.16	35.28	0.00149548
		54.58	37.11
		50.64	35.64
	MHC-I+	63.87	49.85	0.00170852
		69.89	52.13
		70.76	51.56
	MHC-II+	70.59	44.36	6.85044e-05
		68.8	44.61
		68.46	48.11

## Sheet: Fig. 2
	FIG 2a
		Ctrl+LPS			OPTN△DC+LPS			P
	IL10(μg/mL)	1.48478	1.29973	1.73667	3.90264	4.86866	3.60144	0.00289037
	TGFB(μg/mL)	4.0527	2.76713	5.97388	9.29139	7.02219	9.51702	0.0239093
	IL6(pg/mL)	59.8931	101.417	106.801	72.0755	109.392	121.235	0.611407
	IL12(pg/mL)	44.9441	79.7261	79.2245	75.466	66.6685	54.1693	0.855869
	FIG 2b
	DC				cDC				pDC
	Ctrl	OPTN△CD11c	P		Ctrl	OPTN△CD11c	P		Ctrl	OPTN△CD11c	P
	6.01	7.28	0.492537		1.21	0.56	0.027137		0.21	0.5	0.0215635
	5.99	5.59			1.17	0.66			0.39	0.81
	5.43	5.83			1.92	0.57			0.15	0.74
	FIG 2c
	DLN DC number				DLN DC%				DLN M-DC				DLN R-DC
	Ctrl	OPTN△CD11c	P		Ctrl	OPTN△CD11c	P		Ctrl	OPTN△CD11c	P		Ctrl	OPTN△CD11c	P
	630	784	0.295031		3.68	3.55	0.229732		3.7	1.84	0.0394467		1.03	0.69	0.0775937
	794	428			7.94	4.28			2.75	1.64			0.86	0.73
	865	628			6.47	4.75			3.51	2.65			1.23	0.86
	FIG 2d
	Ctrl+LPS	OPTN△DC+LPS	P
	16.7	40.17	0.00071438
	17.53	33.66
	17.33	34.79
	FIG 2e
	Ctrl+LPS	OPTN△DC+LPS	P
	13.18	8.23	0.00550127
	13.63	7.54
	14.93	4.28
	FIG 2f
		Ctrl+LPS	OPTN△DC+LPS	P
	Th1	34.09	10.09	8.60292e-05
		35.9	10.37
		37.27	13.8
	Th17	19.72	9.69	0.00278085
		22.32	13.76
		21.88	12.23

## Sheet: Fig. 3
	FIG 3a
	FIG 3b
	EAE score
	DAY	Ctrl								AV	SD	SE	P
	9	0	0	0	0	0	0	0	0	0	0	0	3.32602e-09
	10	0.5	0.5	0	0	0.5	0.5	0	0	0.25	0.784522	0.277371
	11	0.5	0.5	0	1	0.5	0.5	0	1	0.5	0.377964	0.133631
	12	1.5	1	1.5	0.5	1.5	1	1.5	0.5	1.125	0.443203	0.156696
	13	2	1.5	1	2	2	1.5	1	2	1.625	0.443203	0.156696
	14	1.5	1.5	2	2.5	1.5	1.5	2	2.5	1.875	0.443203	0.156696
	15	1.5	1.5	2.5	2.5	1.5	1.5	2.5	2.5	2	0.534522	0.188982
	16	2	1.5	3	2.5	2	1.5	3	2.5	2.25	0.597614	0.211289
	17	2	2	3	2.5	2	2	3	2.5	2.375	0.443203	0.156696
	18	2	2.5	3	2.5	2	2.5	3	2.5	2.5	0.377964	0.133631
	19	2.5	2.5	3	2.5	2.5	2.5	3	2.5	2.625	0.231455	0.0818317
	20	2.5	2.5	3	3	2.5	2.5	3	3	2.75	0.267261	0.0944911
		OPTN△CD11c								AV	SD	SE
	9	0	0	0	0	0	0	0	0	0	0	0
	10	0	0.5	0	0	0	0.5	0	0	0.125	0.231455	0.0818317
	11	0	0.5	0.5	0.5	0	0.5	0.5	0.5	0.375	0.231455	0.0818317
	12	0.5	1	0.5	0.5	0.5	1	0.5	0.5	0.625	0.231455	0.0818317
	13	0.5	1	1	1	0.5	1	1	1	0.875	0.231455	0.0818317
	14	0.5	1.5	1	1	0.5	1.5	1	1	1	0.377964	0.133631
	15	1	1.5	1	1	1	1.5	1	1	1.125	0.231455	0.0818317
	16	1	1.5	1	1	1	1.5	1	1	1.125	0.231455	0.0818317
	17	1	1.5	1	1	1	1.5	1	1	1.125	0.231455	0.0818317
	18	1	1.5	1	1	1	1.5	1	1	1.125	0.231455	0.0818317
	19	1	1.5	1	1	1	1.5	1	1	1.125	0.231455	0.0818317
	20	1	1.5	1	1	1	1.5	1	1	1.125	0.231455	0.0818317
	FIG 3d
	Ctrl	OPTN△CD11c	P
	44.7368	71.7949	0.000401258
	42.1053	66.6667
	41.6667	64.8649
	FIG 3e
		Ctrl	OPTN△CD11c	P
	Th1	17.89	11.37	0.00159257
		19.62	9.62
		17.45	8.22
	Th17	13.22	4.82	0.000129866
		14.32	3.44
		14.05	2.71
	Th2	20.89	30.68	0.00817001
		17.19	33.73
		22.59	28.49
	Treg	13.78	21.08	0.0050742
		16.45	23.55
		13.4	25.41
	FIG 3f
		Ctrl	OPTN△CD11c	P
	Th1	11.41	2.07	0.000332517
		11.2	1.93
		13.36	3.4
	Th17	9.77	4.79	0.00750492
		14.77	1.85
		14.51	4.4
	Th2	14.61	20.25	0.0103024
		15.34	23.61
		15.07	19.3
	Treg	16.15	22.96	0.00880157
		15.75	21.45
		16.52	26.73
	FIG 3g
	Ctrl	OPTN△CD11c	P
	40	18	0.00154165
	45	22
	47	25

## Sheet: Fig. 4
	FIG 4a
	FIG 4b
	FIG 4c
	FIG 4d
		Ctrl			OPTN△DC			p
	Vegfa	1	1	1	2.21874	2.28656	1.42851	0.023781
	Hif1a	1	1	1	2.97971	2.19491	2.52008	0.00234645
	Hgf	1	1	1	2.95138	3.22692	2.98852	1.84441e-05
	Ptgs2	1	1	1	1.74679	1.74181	1.80013	2.14153e-06
	Socs3	1	1	1	2.91228	3.08143	5.19494	0.0205263
	Il-10	1	1	1	2.073	3.64	3.339	0.0136744
	Il-6	1	1	1	0.419697	0.990825	1.19146	0.596781
	Il-13	1	1	1	1.136	1.236	1.133	0.00763118
	Tgfb2	1	1	1	4.618	4.617	4.835	8.91856e-07
	Tgfb3	1	1	1	5.832	5.125	5.315	3.07229e-05
	FIG 4e
	FIG 4f
		Cd80			P
	Ctrl	1	1	1
	STAT3-OE	0.339793	0.481037	0.661792	0.00558811
		Cd86
	Ctrl	1	1	1
	STAT3-OE	0.498461	0.537504	0.711358	0.00309458
		H2-k1
	Ctrl	1	1	1
	STAT3-OE	0.363333	0.463298	0.355132	6.35819e-05
		Hl-dra
	Ctrl	1	1	1
	STAT3-OE	0.680762	0.42915	0.505902	0.00344746
	FIG 4g
	FIG 4h
	Cd80	Ctrl	OPTN△DC	Ctrl-Stattic	OPTN△DC-Stattic	P	Ctlr vs OPTN△DC	Ctlr vs Ctrl-Stattic	OPTN△DC vs OPTN△DC-Stattic	Ctrl-Stattic vs OPTN△DC-Stattic
		1	0.337832	12.3342	1.21042		0.961172	0.00248043	0.915665	0.00298842
		1	0.31148	8.6734	1.68566
		1	0.307083	5.46163	0.784257
	Hl-dra	1	0.143304	21.8463	2.83398		0.99016	0.00305685	0.33683	0.020774
		1	0.341383	12.6704	7.83778
		1	0.16324	10.7727	4.27018
	FIG 4j
		Ctrl	OPTN△DC	Ctrl-Stattic	OPTN△DC-Stattic	P	Ctlr vs OPTN△DC	Ctlr vs Ctrl-Stattic	OPTN△DC vs OPTN△DC-Stattic	Ctrl-Stattic vs OPTN△DC-Stattic
	CD86+	54.68	33.45	63.69	48.56		0.00104587	0.0152802	0.00570173	0.00243772
		57.47	36.64	77.41	56.37
		57.04	33.52	70.36	48.91
	MHCII+	65.05	42.03	76.48	63.53		6.47666e-06	0.000231288	2.22673e-05	4.70507e-05
		66.85	46.51	80.46	61.9
		66.5	47.95	79.63	63.61

## Sheet: Fig. 5
	FIG 5a
	FIG 5b
	DAY	Ctrl								P
	7	0	0	0	0	0	0	0	0
	8	0	0	0	0	0	0	0	0
	9	0	0.5	0.5	0	0	0.5	0	0
	10	0.5	1	0.5	0	0.5	0.5	0	0.5
	11	1	1	1	1	0.5	1	1	0.5
	12	1.5	1	1.5	1	1	1.5	1	1
	13	2	1.5	1.5	1.5	2	1.5	1.5	2
	14	2.5	2.5	2	1.5	1.5	2	1.5	1.5
	15	2.5	2.5	2.5	2	1.5	2.5	2	1.5
	16	3	2.5	2	2.5	2	2	2.5	2
	17	3	3	2.5	3	2.5	2.5	3	2.5
	18	3	3	2.5	3	3	2.5	3	3
	19	3	3.5	2.5	3	3	2.5	3	3
	20	3	3.5	2.5	3	2.5	2.5	3.5	3
	DAY	OPTN△CD11c								P
	7	0	0	0	0	0	0	0	0	5.05224e-08
	8	0	0	0	0	0	0	0	0
	9	0	0	0	0	0	0	0	0
	10	0.5	0	0	0	0	0	0.5	0
	11	0.5	0.5	0.5	0	0	0.5	0	0
	12	1	0.5	0.5	0	0.5	0.5	0	0.5
	13	1	1	0.5	1	1	0.5	1	1
	14	1.5	1.5	1	0.5	1	1	0.5	1
	15	2	1.5	1	0.5	1	1	0.5	1
	16	2	1.5	1	0.5	1.5	1	0.5	1.5
	17	1.5	1.5	1	0.5	1.5	1	0.5	1.5
	18	1.5	1.5	1	0.5	1.5	1	0.5	1.5
	19	1.5	1.5	1	0.5	1.5	1	0.5	1.5
	20	1.5	1.5	1	0.5	1.5	1	0.5	1.5
	DAY	DKO								P
	7	0.5	0	0	0.5	0	0	0	0	1.63534e-07
	8	0.5	0.5	1	0	0	1	0	0
	9	1	1	1.5	0.5	0	0.5	0	0
	10	1.5	1	0.5	1	0.5	0.5	1	0.5
	11	2	2	1.5	1	0.5	1	1	0.5
	12	2	2	1.5	1	1.5	1.5	1	1
	13	2	2	1.5	1.5	2	1.5	1.5	2
	14	2.5	2	2	1.5	2	2.5	1.5	1.5
	15	2.5	2.5	2.5	2	2	2.5	2	1.5
	16	3	2.5	2	2.5	2	2	2.5	2
	17	3	2.5	2.5	3	2.5	2	3	2.5
	18	3	2.5	2.5	2.5	3	2.5	3	3
	19	3	3.5	2.5	2.5	3	2.5	3	2.5
	20	3	3.5	2.5	3	2.5	2.5	3	2.5
	FIG 5d
		Ctrl	OPTN△CD11c	DKO	P	Ctrl VS OPTN△CD11c	OPTN△CD11c VS DKO
	CC1+	47.619	70	50		0.000299993	0.000293603
		41.6667	72.7273	44.4444
		45.4545	68.75	40
	FIG 5e
		Ctrl	OPTN△CD11c	DKO	P	Ctrl VS OPTN△CD11c	OPTN△CD11c VS DKO
	Th1	14.09	3.84	15.21		2.25374e-05	2.8014e-05
		13.79	3.68	14.1
		14.78	3.14	12.2
	Th17	13.22	4.93	18.53		0.00180898	0.000290533
		13.42	4.86	16.91
		16.82	8.09	18.23
	Th2	23.84	36.57	21.66		0.00591628	0.00199882
		23.68	42.06	16.88
		20.14	31.77	18.94
	Treg	11.1	17.54	8.12		7.14563e-05	1.45935e-05
		9.63	16.73	8.24
		10.37	19.03	7.88
	FIG 5f
		Ctrl	OPTN△CD11c	DKO	P	Ctrl VS OPTN△CD11c	OPTN△CD11c VS DKO
	Th1	11.32	4.85	9.94		0.00015911	0.00102365
		11.8	2.16	10.02
		13.32	2.4	8.77
	Th17	11.67	3.24	17.34		0.0214706	0.00181082
		13.25	7.5	22
		14.86	6.25	15.64
	Th2	13.76	24.21	11.08		0.000193175	3.16595e-05
		11.57	23.75	8.48
		14.32	22.23	8.81
	Treg	18.97	25.84	18.31		0.00262004	0.0154714
		15.49	23.97	19.95
		16.28	28.87	21.04

## Sheet: Fig. 6
	FIG 6a
	FIG 6b
	FIG 6c
	FIG 6d
	FIG 6e
	FIG 6f
	FIG 6g
	FIG 6h

## Sheet: Fig. 7
	FIG 7a
	FIG 7b
	FIG 7c
	FIG 7d
	FIG 7e
	FIG 7f
	FIG 7g
	FIG 7h
	FIG 7i
	FIG 7k
			Ctrl			OPTN△DC				P
	Il-10	LPS 0h	1	1	1	0.852899	1.2773	1.77982		0.320781
		LPS 2h	16.7124	11.0249	10.0359	18.2577	17.335	15.8372		0.106944
		LPS 4h	43.1657	42.0949	46.1913	105.088	107.311	103.463		3.15919e-06
		LPS 8h	78.9322	179.078	170.92	253.373	235.612	219.824		0.0497369
		LPS 12h	80.0772	82.5436	76.2306	258.05	251.031	273.156		1.16778e-05
		LPS 16h	51.8709	49.7023	49.089	207.506	199.628	204.682		3.89013e-07
		LPS 24h	27.0619	26.8996	23.9054	189.918	201.19	312.449		0.00595655
			Ctrl			OPTN△DC				P
	Il-6	LPS 0h	1	1	1	0.764249	1.04698	1.15806		0.934608
		LPS 2h	72.7929	50.1936	53.5596	52.5838	65.286	79.5091		0.544158
		LPS 4h	50.9053	42.6782	42.1747	37.2023	50.6934	61.2106		0.585053
		LPS 8h	37.9608	31.3178	34.7597	33.0029	43.6133	33.7247		0.62074
		LPS 12h	24.6467	25.3307	22.4466	23.4246	29.3088	33.6146		0.206164
		LPS 16h	21.029	19.925	31.2631	17.931	21.0062	38.3289		0.829056
		LPS 24h	8.99846	9.2421	9.369	7.94684	7.93311	12.0864		0.935759

## Sheet: Fig. 8
	FIG 8a
	FIG 8b
	FIG 8d
		Ctrl	SSD	P
	CD80+	54.81	40.3	0.000369881
		60.2	39.75
		58.16	40.28
	CD86+	55.7	41.29	0.00489363
		54.53	34.41
		52.53	30.18
	MHC-II+	74.24	55.63	0.00503934
		71.19	59.2
		71.14	49.05
	FIG 8e
	Ctrl	SSD	P
	14.67	6.21	0.000851226
	15.66	5.33
	14.23	2.74
	FIG 8g
		Ctrl	SSD	P
	Th1	34.1	3.52	2.56388e-05
		35.77	5.03
		38.68	2.94
	Th17	22.92	1.37	0.00278877
		26.74	1.54
		16.15	1.87
	FIG 8h
	EAE
	DAY	Vehicle								AV	SD	SE
	9	0	0	0	0	0	0	0	0	0	0	0
	10	0.5	0	0.5	0	0.5	0	0.5	0	0.25	0.267261	0.0944911
	11	1	0.5	0.5	0.5	0.5	0.5	0.5	1	0.625	0.231455	0.0818317
	12	1	1.5	1	1.5	1	1.5	1	1	1.1875	0.258775	0.0914906
	13	1.5	1	1.5	1.5	2	1.5	1.5	2	1.5625	0.320435	0.113291
	14	2	2.5	2	1.5	2.5	1.5	1.5	1.5	1.875	0.443203	0.156696
	15	2.5	1.5	2	2	2.5	1.5	2	1.5	1.9375	0.417261	0.147524
	16	2.5	1.5	2.5	1.5	2.5	1.5	2.5	1.5	2	0.534522	0.188982
	17	2.5	2	2.5	2	2.5	2	2.5	2	2.25	0.267261	0.0944911
	18	2.5	3	2.5	3	2.5	3	2.5	3	2.75	0.267261	0.0944911
	19	3	2.5	3	2.5	3	2.5	3	2.5	2.75	0.267261	0.0944911
	20	3	2.5	3	3	3	2.5	3	3	2.875	0.231455	0.0818317
	DAY	SSD-10								AV	SD	SE	P
	9	0	0	0	0	0	0	0	0	0	0	0	8.86892e-08
	10	0	0.5	0.5	0	0	0.5	0.5	0.5	0.3125	0.258775	0.0914906
	11	0.5	0.5	0.5	0.5	0	0.5	0.5	0.5	0.4375	0.176777	0.0625
	12	0.5	0.5	0.5	0.5	0.5	0.5	0.5	0.5	0.5	0	0
	13	1	0.5	0.5	0.5	0.5	0.5	0.5	0.5	0.5625	0.176777	0.0625
	14	1	1	0.5	0.5	0.5	1	0.5	0.5	0.6875	0.258775	0.0914906
	15	1	1.5	1	1	1	1.5	1	1	1.125	0.231455	0.0818317
	16	1.5	1.5	1	1	1	1.5	1	1	1.1875	0.258775	0.0914906
	17	2	1.5	1.5	1	1	1.5	1.5	1.5	1.4375	0.320435	0.113291
	18	2	2	1.5	1	1.5	2	1.5	1.5	1.625	0.353553	0.125
	19	2	2	1.5	1	1.5	2	1.5	1.5	1.625	0.353553	0.125
	20	2	2	1.5	1	1.5	2	1.5	1.5	1.625	0.353553	0.125
	DAY	SSD-20								AV	SD	SE	P
	9	0	0	0	0	0	0	0	0	0	0	0	3.0737e-11
	10	0	0.5	0.5	0	0	0.5	0.5	0	0.25	0.267261	0.0944911
	11	0.5	0.5	0.5	0.5	0	0.5	0.5	0.5	0.4375	0.176777	0.0625
	12	0.5	0.5	0.5	0.5	0	0.5	0.5	0.5	0.4375	0.176777	0.0625
	13	0.5	0.5	0.5	0.5	0.5	0.5	0.5	0.5	0.5	0	0
	14	0.5	0.5	0.5	0.5	0.5	0.5	0.5	0.5	0.5	0	0
	15	0.5	0.5	0.5	1	1	0.5	0.5	1	0.6875	0.258775	0.0914906
	16	1	1	0.5	1	1	1	0.5	1	0.875	0.231455	0.0818317
	17	1	1	0.5	1.5	1	1	0.5	1.5	1	0.377964	0.133631
	18	1.5	1	0.5	1.5	1	1	0.5	1.5	1.0625	0.417261	0.147524
	19	1.5	1	0.5	1.5	1	1	0.5	1.5	1.0625	0.417261	0.147524
	20	1.5	1	0.5	1.5	1	1	0.5	1.5	1.0625	0.417261	0.147524
										AV	SD	SE	P
	DAY	SSD-40
	9	0	0	0	0	0	0	0	0	0	0	0	1.63e-13
	10	0.5	0.5	0	0	0	0.5	0	0	0.1875	0.258775	0.0914906
	11	0.5	0.5	0.5	0	0	0.5	0.5	0	0.3125	0.258775	0.0914906
	12	0.5	0.5	0.5	0	0	0.5	0.5	0	0.3125	0.258775	0.0914906
	13	0.5	0.5	0.5	0.5	0	0.5	0.5	0	0.375	0.231455	0.0818317
	14	0.5	0.5	0.5	0.5	0.5	0.5	0.5	0.5	0.5	0	0
	15	0.5	0.5	0.5	0.5	1	0.5	0.5	1	0.625	0.231455	0.0818317
	16	0.5	0.5	0.5	1	1	0.5	0.5	1	0.6875	0.258775	0.0914906
	17	0.5	0.5	0.5	1	0.5	0.5	0.5	0.5	0.5625	0.176777	0.0625
	18	0.5	0.5	0.5	0.5	1	0.5	0.5	1	0.625	0.231455	0.0818317
	19	0.5	0.5	0.5	0.5	1	0.5	0.5	1	0.625	0.231455	0.0818317
	20	0.5	0.5	0.5	0.5	1	0.5	0.5	1	0.625	0.231455	0.0818317
	FIG 8i
		Vehicle	SSD	P
	CC1+	43.4783	82.1429	0.00472013
		44	73.913
		24.2424	75
	FIG 8j
		Vehicle	SSD	P
	Th1	15.16	4.28	0.0147771
		16.88	3.73
		12.14	9.1
	Th17	10.66	5.46	0.00413488
		10.87	4.76
		11.27	7.53
	FIG 8k
		Vehicle	SSD	P
	Th1	14.26	7.05	0.00953041
		10.04	4.48
		13.1	4.31
	Th17	16.67	3.7	0.000359339
		13.73	4.36
		16.21	2.44

## Sheet: Supplementary Fig. 2
	Supplementary FIG 2a
	Supplementary FIG 2b
		Ctrl			OPTN△CD11c			P
	SP-CD4	14.3	16.9	18.65	13.58	15.75	16.64	0.452743
	SP-CD8	6.32	4.69	7.54	5.37	8.574	3.452	0.832751
	DLN-CD4	2.46	1.56	3.93	0.998	3.899	4.043	0.79835
	DLN-CD8	0.32	0.83	1.43	0.65	0.43	1.2	0.812214
	Supplementary FIG 2d
	CD4+CD62LhiCD44lo				P
	Ctrl	55.44	58.32	51.84	0.413768
	OPTN△CD11c	43.04	55.49	54.87
	CD4+CD62LloCD44hi
	Ctrl	16.77	21.23	15.31	0.668621
	OPTN△CD11c	16.03	22.98	18.07
	Supplementary FIG 2e
	CD8+CD62LhiCD44lo				P
	Ctrl	52.47	58.75	58.62	0.402524
	OPTN△CD11c	53.8	46.01	58.36
	CD8+CD62LloCD44hi
	Ctrl	19.1	21.4	15.47	0.689169
	OPTN△CD11c	21.47	22.82	15.38
	Supplementary FIG 2f
	Th1	Ctrl-T	Ctrl-T+DC	OPTN△CD11c-T+DC	P	Ctrl-T VS Ctrl-T+DC	Ctrl-T+DC VS OPTN△CD11c-T+DC
		4.34	43.5	43.3		5.60255e-05	0.963681
		5.5	56.6	51.5
		3.67	49.3	51.6
	Th17	Ctrl-T	Ctrl-T+DC	OPTN△CD11c-T+DC
		3.36	35.4	37.6		0.000321554	0.993625
		3.5	51.4	48.7
		3.03	43.6	45.6
	Th2	Ctrl-T	Ctrl-T+DC	OPTN△CD11c-T+DC
		7.49	35.9	30.1		0.00027855	0.989457
		6.3	33.3	38.8
		7.5	28.9	30.4
	Treg	Ctrl-T	Ctrl-T+DC	OPTN△CD11c-T+DC
		14.2	24	26.3		0.00347926	0.878289
		16.2	25.6	21.8
		17.9	23.6	22.9
	Supplementary FIG 2g
	DAY	Ctrl-T
	9	0	0	0	0	0
	10	0	0	0	0	0
	11	0	0	0	0	0
	12	0	0.5	0	0.5	0
	13	0.5	1	0.5	0.5	0.5
	14	1	1	1	1	0.5
	15	1	1.5	1	1.5	1
	16	1.5	2	1.5	1.5	1.5
	17	1.5	2	1.5	2	1.5
	18	2	2.5	2	2	2
	19	2	2.5	2.5	2.5	2
	20	2.5	2.5	2.5	2.5	2
	DAY	OPTN△CD11c-T
	9	0	0	0	0	0
	10	0	0	0	0	0
	11	0	0	0	0	0
	12	0.5	0	0.5	0.5	0
	13	0.5	0.5	1	1	0.5
	14	1	0.5	1	1	0.5
	15	1	1	1.5	1.5	0.5
	16	1.5	1	2	1.5	1
	17	2	1.5	2	2	1.5
	18	2	2	2.5	2.5	2.5
	19	2.5	2.5	2.5	2.5	2
	20	2.5	2.5	2.5	2.5	2
	Supplementary FIG2h
		Ctrl	Ctrl-T	OPTN△CD11c-T	P	Ctrl VS Ctrl-T	Ctrl-T VS OPTN△CD11c-T
	Th1	9.58	19.9	18		0.0111721	0.875594
		8.74	15.5	19.8
		8.99	14.8	15
	Th17	8.46	14	13.9		0.00116701	0.299682
		8.5	13.5	16.7
		8.64	13.5	14.1
	Supplementary FIG 2i
		Ctrl	Ctrl-T	OPTN△CD11c-T	P	Ctrl VS Ctrl-T	Ctrl-T VS OPTN△CD11c-T
	Th1	2.92	6.98	6.56		1.94297e-05	0.908506
		3.19	6.96	6.99
		2.72	6.28	6.33
	Th17	3.97	7.18	7.02		3.42381e-05	0.936384
		3.96	7.45	7.99
		3.98	7.24	7.13

## Sheet: Supplementary Fig. 3
	Supplementary FIG 3a
		Ctrl	Ctrl-LPS	OPTN△CD11c-LPS	P	Ctrl VS Ctrl-LPS	Ctrl-LPS VS OPTN△CD11c-LPS
	CD86+	28.5	47.3	43.9		0.000281091	0.980788
		30.8	45.9	46.9
		34	47.3	48.7
		Ctrl	Ctrl-IL4	OPTN△CD11c-IL4	P	Ctrl VS Ctrl-IL4	Ctrl-IL4 VS OPTN△CD11c-IL4
	CD206+	18.1	45.6	45.9		2.5224e-05	0.878586
		18.2	46.6	49.9
		19.8	52	51.6
	Supplementary FIG 3b
		Ctrl	Ctrl-LPS	OPTN△CD11c-LPS	P	Ctrl VS Ctrl-LPS	Ctrl-LPS VS OPTN△CD11c-LPS
	Il-6	1.25159	16.9548	20.5766		9.47142e-05	0.313416
		1.2117	14.8776	16.9985
		0.659393	14.8196	15.5862
	Supplementary FIG 3c
		Ctrl	Ctrl-LPS	OPTN△CD11c-LPS		Ctrl VS Ctrl-LPS	Ctrl-LPS VS OPTN△CD11c-LPS
	Tnf-α	1.11862	13.4948	17.4955		4.49878e-05	0.0805938
		1.25334	13.5135	14.7181
		0.713262	11.6686	14.2839
	Supplementary FIG 3d
		Ctrl	Ctrl-LPS	OPTN△CD11c-LPS		Ctrl VS Ctrl-LPS	Ctrl-LPS VS OPTN△CD11c-LPS
	Il-1β	1.22442	1161.76	1776.49		0.0485205	0.861261
		1.2082	1142.82	1487.71
		0.675976	3381.76	1453.28
	Supplementary FIG 3e
		Ctrl	Ctrl-IL4	OPTN△CD11c-IL4	P	Ctrl VS Ctrl-IL4	Ctrl-IL4 VS OPTN△CD11c-IL4
	Arg1	1.1029	171.543	157.653		2.19652e-05	0.387242
		1.21771	172.563	135.174
		0.744593	135.574	137.642
	Supplementary FIG 3f
		Ctrl	Ctrl-IL4	OPTN△CD11c-IL4	P	Ctrl VS Ctrl-IL4	Ctrl-IL4 VS OPTN△CD11c-IL4
	Retnla	1.21221	349978	286483		0.000112882	0.255378
		1.21907	353524	238897
		0.676698	247856	263880
	Supplementary FIG 3g
		Ctrl	Ctrl-IL4	OPTN△CD11c-IL4	P	Ctrl VS Ctrl-IL4	Ctrl-IL4 VS OPTN△CD11c-IL4
	Mrc1	1.11025	2.71864	2.72925		0.000237204	0.778297
		1.19637	3.15076	2.46828
		0.752865	2.75327	3.0058
	Supplementary FIG 3h
	Ctrl	OPTN△CD11c	P
	27.8	28.1	0.404433
	27.9	28.8
	27.1	27.3
	Supplementary FIG 3i
		Ctrl	Ctrl-LPS	OPTN△CD11c-LPS	P	Ctrl VS Ctrl-LPS	Ctrl-LPS VS OPTN△CD11c-LPS
	CD86+	34.6	64.4	64.5		5.4578e-11	0.529427
		33.4	63.3	63.8
		33.4	63.4	64.4
		Ctrl	Ctrl-IL4	OPTN△CD11c-IL4	P	Ctrl VS Ctrl-IL4	Ctrl-IL4 VS OPTN△CD11c-IL4
	CD206+	38	57	54.4		1.28348e-05	0.574651
		37.2	57.8	53.7
		36	55.2	57.8
	Supplementary FIG 3j

[truncated: 3 more sheets: Supplementary Fig. 4, Supplementary Fig. 5, Supplementary Fig. 7]
